# Supplementary material for: Mesenchymal stem cells exosomal let-7a-5p improve autophagic flux and alleviate liver injury in acute-on-chronic liver failure by promoting nuclear expression of TFEB
Source: Cell Death Dis. 2022 Oct 12;13(10):865. doi: 10.1038/s41419-022-05303-9 (PMC9556718; doi:10.1038/s41419-022-05303-9)
Supplement: Supplementary file 4 — supplementary table 2 [file 41419_2022_5303_MOESM4_ESM.xlsx]

## Sheet: Sheet1
miRNA_ID	MSC	MSC-RPKM
hsa-miR-100-5p	34300	275135
hsa-let-7b-5p	13292	106621
hsa-miR-125b-5p	10273	82404.2
hsa-let-7a-5p	6153	49355.9
hsa-miR-99b-5p	4263	34195.4
hsa-miR-125a-5p	4012	32182
hsa-let-7i-5p	3154	25299.6
hsa-miR-10b-5p	2844	22813
hsa-miR-221-3p	2410	19331.7
hsa-miR-26a-5p	1723	13820.9
hsa-miR-143-3p	1676	13443.9
hsa-miR-23a-3p	1572	12609.7
hsa-miR-127-3p	1409	11302.2
hsa-miR-21-5p	1270	10187.2
hsa-miR-145-5p	1133	9088.28
hsa-miR-199a-5p	1101	8831.6
hsa-miR-92b-3p	1024	8213.95
hsa-miR-148a-3p	966	7748.7
hsa-miR-409-3p	829	6649.77
hsa-miR-615-3p	790	6336.93
hsa-miR-4651	616	4941.2
hsa-miR-199b-3p	609	4885.05
hsa-miR-199a-3p	535	4291.47
hsa-miR-574-3p	469	3762.05
hsa-miR-25-3p	461	3697.88
hsa-miR-30c-5p	435	3489.32
hsa-miR-197-3p	416	3336.92
hsa-miR-1273h-3p	404	3240.66
hsa-miR-365b-3p	360	2887.72
hsa-let-7d-3p	356	2855.63
hsa-let-7e-5p	354	2839.59
hsa-miR-365a-3p	339	2719.27
hsa-miR-654-3p	291	2334.24
hsa-miR-29a-3p	247	1981.29
hsa-miR-30a-3p	244	1957.23
hsa-miR-510-3p	236	1893.06
hsa-miR-23b-3p	230	1844.93
hsa-miR-493-5p	226	1812.84
hsa-miR-323a-3p	224	1796.8
hsa-let-7b-3p	213	1708.57
hsa-miR-125b-1-3p	205	1644.39
hsa-miR-181a-5p	127	1018.72
hsa-miR-193b-3p	124	994.658
hsa-miR-106b-3p	123	986.636
hsa-miR-433-3p	121	970.593
hsa-miR-3182	120	962.572
hsa-miR-432-5p	117	938.508
hsa-miR-485-3p	116	930.486
hsa-miR-27a-3p	115	922.465
hsa-miR-24-3p	112	898.401
hsa-miR-181b-5p	108	866.315
hsa-miR-543	106	850.272
hsa-miR-382-5p	97	778.079
hsa-miR-22-3p	92	737.972
hsa-miR-4321	92	737.972
hsa-miR-155-5p	92	737.972
hsa-miR-381-3p	89	713.908
hsa-miR-196a-5p	87	697.865
hsa-miR-193a-5p	86	689.843
hsa-miR-222-3p	86	689.843
hsa-miR-3190-5p	80	641.715
hsa-miR-328-3p	77	617.65
hsa-miR-134-5p	75	601.607
hsa-miR-30e-3p	73	585.565
hsa-miR-30d-5p	71	569.522
hsa-miR-3184-5p	69	553.479
hsa-miR-589-5p	69	553.479
hsa-miR-596	69	553.479
hsa-miR-3074-5p	63	505.35
hsa-miR-181a-2-3p	63	505.35
hsa-miR-486-5p	61	489.307
hsa-miR-3191-3p	58	465.243
hsa-miR-224-5p	57	457.222
hsa-miR-664a-3p	55	441.179
hsa-miR-449b-3p	54	433.157
hsa-miR-323b-3p	52	417.115
hsa-miR-378a-3p	50	401.072
hsa-miR-574-5p	49	393.05
hsa-miR-5087	48	385.029
hsa-miR-424-3p	48	385.029
hsa-miR-4530	47	377.007
hsa-miR-451a	43	344.922
hsa-miR-3529-3p	40	320.857
hsa-miR-214-3p	40	320.857
hsa-miR-369-3p	40	320.857
hsa-miR-663b	39	312.836
hsa-miR-7155-3p	39	312.836
hsa-miR-152-3p	37	296.793
hsa-miR-148b-3p	37	296.793
hsa-miR-1180-3p	37	296.793
hsa-miR-126-3p	34	272.729
hsa-miR-370-3p	33	264.707
hsa-miR-329-3p	28	224.6
hsa-miR-941	28	224.6
hsa-miR-3615	26	208.557
hsa-miR-8075	26	208.557
hsa-miR-30a-5p	25	200.536
hsa-miR-185-5p	25	200.536
